# Supplementary material for: Structural and Genomic Bases of Branching Traits in Spur-Type Apple: Insights from Morphology and Whole-Genome Resequencing
Source: Genes (Basel). 2026 Jan 18;17(1):96. doi: 10.3390/genes17010096 (PMC12841532; doi:10.3390/genes17010096)
Supplement: Supplementary file 1 [file genes-17-00096-s001.zip]

Archive with 1 entries (1 files):
- genes-4091557-supplementary.pdf
